# Supplementary material for: Starvation During the Larval Stage Driving Population Decline in the Butterfly Specialist Luehdorfia chinensis Leech, 1893 (Lepidoptera: Papilionidae)
Source: Insects. 2025 Sep 24;16(10):995. doi: 10.3390/insects16100995 (PMC12564415; doi:10.3390/insects16100995)
Supplement: Supplementary file 1 [file insects-16-00995-s001.zip]

Archive with 1 entries (1 files):
- insects-3850273-supplementary.pdf
